# Supplementary material for: Chronic Probing of Deep Brain Neuronal Activity Using Nanofibrous Smart Conducting Hydrogel‐Based Brain–Machine Interface Probes
Source: Small Sci. 2025 Jan 28;5(5):2400463. doi: 10.1002/smsc.202400463 (PMC12087770; doi:10.1002/smsc.202400463)
Supplement: Supplementary file 1 — Supplementary Material [file SMSC-5-2400463-s001.zip]

Archive with 3 entries (3 files):
- smsc202400463-sup-0001-SuppData-S1.pdf
- smsc202400463-sup-0002-SuppData-S2.mp4
- smsc202400463-sup-0003-SuppData-S3.mp4
